# Supplementary material for: Constructing Direct Z-Scheme Y2TmSbO7/GdYBiNbO7 Heterojunction Photocatalyst with Enhanced Photocatalytic Degradation of Acetochlor under Visible Light Irradiation
Source: Int J Mol Sci. 2024 Jun 22;25(13):6871. doi: 10.3390/ijms25136871 (PMC11241117; doi:10.3390/ijms25136871)
Supplement: Supplementary file 1 [file ijms-25-06871-s001.zip]

Archive with 1 entries (1 files):
- ijms-3036329-supplementary.pdf
